# Supplementary material for: A comprehensive study of small non-frameshift insertions/deletions in proteins and prediction of their phenotypic effects by a machine learning method (KD4i)
Source: BMC Bioinformatics. 2014 Apr 17;15:111. doi: 10.1186/1471-2105-15-111 (PMC4021375; doi:10.1186/1471-2105-15-111)
Supplement: Additional file 2 — Correlation matrix. Microsoft Excel file. [file 1471-2105-15-111-S2.xlsx]

## Sheet: Sheet1
	Relative NFS-Indel position	Volume (average)	Volume (total)	Local perturbation in site – Volume (average)	Local perturbation in site – Volume(total)	Local perturbation in environment – Volume (average)	Local perturbation in environment – Volume (total)	Local perturbation in region – Volume(average)	Local perturbation in region – Volume(total)	Length	Charge (average)	Charge (total)	Hydrophobicity (average)	Hydrophobicity (total)	Polarity (average)	Polarity (total)	Local perturbation in site – Charge (average)	Local perturbation in site – Polarity (average)	Local perturbation in site – Hydrophobicity (average)	Local perturbation in environment –Charge (average)	Local perturbation in environment – Polarity (average)	Local perturbation in environment – Hydrophobicity (average)	Local perturbation in region – Charge (average)	Local perturbation in region – Polarity (average)	Local perturbation in region – Hydrophobicity (average)	Local perturbation in site – Charge (total)	Local perturbation in site –Polarity (total)	Local perturbation in site – Hydrophobicity (total)	Local perturbation in environment –Charge (total)	Local perturbation in environment – Polarity (total)	Local perturbation in environment – Hydrophobicity (total)	Local perturbation in region – Charge (total)	Local perturbation in region – Polarity (total)	Local perturbation in region – Hydrophobicity (total)	Presence of Glycine	Presence of Proline	RSA	Probability of disorder	Core block	Conserved residue	UniProt domain	Prosite motif	pfam domain	Predicted secondary structure	average correlation
Relative NFS-Indel position	1	-0.05	0.02	0.05	-0.03	0	-0.01	-0.02	-0.05	0.07	-0.09	0.01	0.06	0.09	-0.06	0.1	0.01	0.01	0.04	0.01	-0.01	-0.01	-0.02	0.01	-0.02	-0.03	0.01	-0.01	0.01	-0.02	-0.02	-0.02	-0.06	-0.07	0.03	0.04	0	0.02	-0.08	0.01	-0.01	-0.05	-0.07	-0.01	0.01
Volume (average)	-0.05	1	0.7	-0.48	-0.56	-0.64	-0.57	-0.72	-0.64	-0.16	0.4	0.21	0.31	0.19	0.37	0.09	-0.1	-0.14	-0.21	-0.11	-0.12	-0.24	-0.1	-0.14	-0.28	-0.14	-0.11	-0.18	-0.11	-0.11	-0.19	-0.1	-0.14	-0.25	-0.3	-0.19	0.03	-0.29	0.07	0.14	0.03	0.07	0.12	0.3	0.07
Volume (total)	0.02	0.7	1	-0.36	-0.45	-0.53	-0.84	-0.57	-0.97	0.49	0.35	0.22	0.28	0.46	0.39	0.35	-0.08	-0.1	-0.15	-0.08	-0.2	-0.25	-0.06	-0.18	-0.27	-0.13	-0.11	-0.15	-0.08	-0.18	-0.27	-0.06	-0.29	-0.45	0.02	0.13	-0.02	-0.21	0.04	0.09	0.04	0.03	0.11	0.27	0.04
Local perturbation in site – Volume (average)	0.05	-0.48	-0.36	1	0.31	0.74	0.52	0.65	0.38	0.03	-0.09	-0.14	-0.23	-0.18	-0.1	-0.15	0.23	0.27	0.44	0.16	0.17	0.29	0.13	0.17	0.28	0.09	0.11	0.1	0.16	0.18	0.2	0.13	0.17	0.19	0.12	0.06	-0.02	0.04	-0.02	-0.07	0	0	-0.03	-0.04	0.12
Local perturbation in site – Volume(total)	-0.03	-0.56	-0.45	0.31	1	0.78	0.61	0.68	0.47	0.06	-0.04	-0.06	-0.19	-0.14	-0.06	-0.09	0.06	0.12	0.12	0.17	0.09	0.26	0.15	0.12	0.24	0.19	0.09	0.28	0.17	0.09	0.2	0.15	0.1	0.17	0.12	0.06	-0.1	0.04	-0.01	-0.06	-0.01	-0.04	-0.06	-0.11	0.1
Local perturbation in environment – Volume (average)	0	-0.64	-0.53	0.74	0.78	1	0.72	0.83	0.56	-0.01	-0.09	-0.13	-0.26	-0.22	-0.11	-0.17	0.16	0.22	0.32	0.2	0.18	0.35	0.16	0.19	0.32	0.18	0.13	0.24	0.2	0.16	0.24	0.16	0.17	0.23	0.12	0.06	-0.07	0.06	-0.01	-0.07	-0.01	-0.02	-0.05	-0.09	0.13
Local perturbation in environment – Volume (total)	-0.01	-0.57	-0.84	0.52	0.61	0.72	1	0.66	0.87	-0.44	-0.17	-0.19	-0.29	-0.44	-0.21	-0.36	0.09	0.16	0.21	0.12	0.21	0.28	0.09	0.2	0.29	0.14	0.11	0.18	0.12	0.19	0.26	0.09	0.28	0.39	-0.02	-0.14	0.02	0.14	-0.03	-0.1	-0.05	-0.04	-0.1	-0.18	0.08
Local perturbation in region – Volume(average)	-0.02	-0.72	-0.57	0.65	0.68	0.83	0.66	1	0.6	0.02	-0.11	-0.17	-0.3	-0.25	-0.11	-0.16	0.15	0.17	0.27	0.17	0.15	0.31	0.19	0.18	0.36	0.18	0.12	0.23	0.17	0.13	0.22	0.19	0.17	0.26	0.17	0.09	-0.08	0.06	0	-0.07	-0.04	-0.04	-0.04	-0.11	0.12
Local perturbation in region – Volume(total)	-0.05	-0.64	-0.97	0.38	0.47	0.56	0.87	0.6	1	-0.53	-0.18	-0.21	-0.31	-0.5	-0.22	-0.38	0.08	0.1	0.16	0.08	0.2	0.26	0.06	0.19	0.28	0.13	0.11	0.15	0.08	0.18	0.27	0.06	0.3	0.45	-0.03	-0.14	0.03	0.21	-0.05	-0.1	-0.05	-0.04	-0.13	-0.27	0.05
Length	0.07	-0.16	0.49	0.03	0.06	-0.01	-0.44	0.02	-0.53	1	-0.02	0.07	0.04	0.44	0.05	0.38	0.02	0.03	0.03	0.04	-0.15	-0.06	0.06	-0.1	-0.05	0	-0.03	0	0.04	-0.13	-0.19	0.06	-0.25	-0.35	0.37	0.38	-0.08	-0.01	-0.02	-0.04	0.03	-0.02	0.04	0.11	0.02
Charge (average)	-0.09	0.4	0.35	-0.09	-0.04	-0.09	-0.17	-0.11	-0.18	-0.02	1	0.67	0.04	0.05	0.64	0.03	-0.29	-0.01	-0.02	-0.26	-0.05	-0.06	-0.24	-0.02	-0.06	-0.41	-0.05	-0.06	-0.26	-0.06	-0.06	-0.24	-0.09	-0.1	0.01	0.01	-0.06	-0.13	-0.03	0.01	0.03	0.03	0	0	0
Charge (total)	0.01	0.21	0.22	-0.14	-0.06	-0.13	-0.19	-0.17	-0.21	0.07	0.67	1	0.13	0.16	0.14	0.12	-0.53	-0.02	-0.04	-0.46	-0.05	-0.08	-0.42	-0.02	-0.08	-0.68	-0.07	-0.08	-0.46	-0.06	-0.05	-0.42	-0.09	-0.09	0.02	0.02	-0.05	-0.12	0.02	0.05	0.06	0.08	0.07	0.02	0.04
Hydrophobicity (average)	0.06	0.31	0.28	-0.23	-0.19	-0.26	-0.29	-0.3	-0.31	0.04	0.04	0.13	1	0.87	0.4	0.69	-0.01	-0.3	-0.49	0	-0.39	-0.69	0.01	-0.34	-0.77	-0.06	-0.45	-0.6	0	-0.4	-0.56	0.01	-0.53	-0.73	-0.07	-0.17	-0.59	-0.33	0.08	0.13	0.05	0.12	0.13	0.27	0.09
Hydrophobicity (total)	0.09	0.19	0.46	-0.18	-0.14	-0.22	-0.44	-0.25	-0.5	0.44	0.05	0.16	0.87	1	0.38	0.78	0.02	-0.24	-0.4	0.03	-0.39	-0.61	0.04	-0.33	-0.68	-0.06	-0.41	-0.56	0.03	-0.41	-0.61	0.04	-0.58	-0.83	0.13	0.02	-0.55	-0.28	0.07	0.09	0.07	0.1	0.13	0.26	0.07
Polarity (average)	-0.06	0.37	0.39	-0.1	-0.06	-0.11	-0.21	-0.11	-0.22	0.05	0.64	0.14	0.4	0.38	1	0.52	-0.01	-0.31	-0.22	-0.02	-0.4	-0.33	-0.01	-0.37	-0.36	-0.04	-0.37	-0.26	-0.02	-0.39	-0.29	-0.01	-0.49	-0.41	0.15	0.16	-0.48	-0.21	-0.02	0.02	0.01	0.01	0.03	0.12	0.03
Polarity (total)	0.1	0.09	0.35	-0.15	-0.09	-0.17	-0.36	-0.16	-0.38	0.38	0.03	0.12	0.69	0.78	0.52	1	-0.01	-0.38	-0.32	-0.01	-0.53	-0.48	0.01	-0.47	-0.53	-0.05	-0.6	-0.4	-0.01	-0.62	-0.45	0.01	-0.78	-0.65	0.3	0.32	-0.5	-0.25	0.07	0.08	0.08	0.09	0.14	0.17	0.06
Local perturbation in site – Charge (average)	0.01	-0.1	-0.08	0.23	0.06	0.16	0.09	0.15	0.08	0.02	-0.29	-0.53	-0.01	0.02	-0.01	-0.01	1	0.03	0.04	0.75	0	0.02	0.63	0.02	0.04	0.4	-0.01	-0.03	0.75	0	-0.02	0.63	0.05	0.02	-0.01	0.05	-0.06	-0.02	0.01	-0.03	0.03	-0.01	-0.02	-0.03	0.08
Local perturbation in site – Polarity (average)	0.01	-0.14	-0.1	0.27	0.12	0.22	0.16	0.17	0.1	0.03	-0.01	-0.02	-0.3	-0.24	-0.31	-0.38	0.03	1	0.62	0.07	0.63	0.43	0.03	0.55	0.37	0.07	0.27	0.15	0.07	0.54	0.32	0.03	0.43	0.27	-0.06	-0.12	0.1	0.03	0	-0.01	0.01	-0.01	0	0.01	0.11
Local perturbation in site – Hydrophobicity (average)	0.04	-0.21	-0.15	0.44	0.12	0.32	0.21	0.27	0.16	0.03	-0.02	-0.04	-0.49	-0.4	-0.22	-0.32	0.04	0.62	1	0.04	0.4	0.69	0.04	0.34	0.61	0.04	0.2	0.25	0.04	0.38	0.57	0.04	0.37	0.47	0.03	0.09	0.14	0.02	0.02	-0.02	0.01	-0.01	0.02	-0.01	0.13
Local perturbation in environment –Charge (average)	0.01	-0.11	-0.08	0.16	0.17	0.2	0.12	0.17	0.08	0.04	-0.26	-0.46	0	0.03	-0.02	-0.01	0.75	0.07	0.04	1	0.03	0.01	0.77	0.04	0.03	0.76	-0.02	-0.03	1	0.01	-0.03	0.77	0.04	-0.01	-0.04	0.02	-0.06	0.01	-0.02	0	0	-0.04	-0.03	-0.01	0.1
Local perturbation in environment – Polarity (average)	-0.01	-0.12	-0.2	0.17	0.09	0.18	0.21	0.15	0.2	-0.15	-0.05	-0.05	-0.39	-0.39	-0.4	-0.53	0	0.63	0.4	0.03	1	0.59	0.02	0.69	0.49	0.07	0.7	0.47	0.03	0.85	0.55	0.02	0.66	0.46	-0.12	-0.19	0.17	0.04	-0.01	-0.02	-0.01	-0.04	-0.01	0.01	0.13
Local perturbation in environment – Hydrophobicity (average)	-0.01	-0.24	-0.25	0.29	0.26	0.35	0.28	0.31	0.26	-0.06	-0.06	-0.08	-0.69	-0.61	-0.33	-0.48	0.02	0.43	0.69	0.01	0.59	1	0.02	0.45	0.83	0.07	0.55	0.79	0.01	0.57	0.85	0.02	0.54	0.7	0.02	0.1	0.27	0.04	0.01	-0.03	0	-0.02	0.01	-0.04	0.16
Local perturbation in region – Charge (average)	-0.02	-0.1	-0.06	0.13	0.15	0.16	0.09	0.19	0.06	0.06	-0.24	-0.42	0.01	0.04	-0.01	0.01	0.63	0.03	0.04	0.77	0.02	0.02	1	0	0.02	0.61	-0.01	-0.02	0.77	0.01	-0.01	1	0.04	0	-0.01	0.01	-0.08	0	0	0.02	0	-0.03	-0.01	0	0.1
Local perturbation in region – Polarity (average)	0.01	-0.14	-0.18	0.17	0.12	0.19	0.2	0.18	0.19	-0.1	-0.02	-0.02	-0.34	-0.33	-0.37	-0.47	0.02	0.55	0.34	0.04	0.69	0.45	0	1	0.53	0.05	0.52	0.35	0.04	0.58	0.4	0	0.56	0.41	-0.12	-0.18	0.12	-0.03	0	-0.04	-0.01	-0.03	0	-0.01	0.11
Local perturbation in region – Hydrophobicity (average)	-0.02	-0.28	-0.27	0.28	0.24	0.32	0.29	0.36	0.28	-0.05	-0.06	-0.08	-0.77	-0.68	-0.36	-0.53	0.04	0.37	0.61	0.03	0.49	0.83	0.02	0.53	1	0.06	0.5	0.7	0.03	0.48	0.71	0.02	0.58	0.77	0.03	0.12	0.33	0.06	0.01	-0.04	-0.02	-0.06	-0.01	-0.08	0.14
Local perturbation in site – Charge (total)	-0.03	-0.14	-0.13	0.09	0.19	0.18	0.14	0.18	0.13	0	-0.41	-0.68	-0.06	-0.06	-0.04	-0.05	0.4	0.07	0.04	0.76	0.07	0.07	0.61	0.05	0.06	1	0.04	0.06	0.76	0.06	0.05	0.61	0.07	0.05	-0.04	-0.01	-0.01	0.06	-0.03	0	-0.04	-0.07	-0.05	0.01	0.08
Local perturbation in site –Polarity (total)	0.01	-0.11	-0.11	0.11	0.09	0.13	0.11	0.12	0.11	-0.03	-0.05	-0.07	-0.45	-0.41	-0.37	-0.6	-0.01	0.27	0.2	-0.02	0.7	0.55	-0.01	0.52	0.5	0.04	1	0.65	-0.02	0.78	0.51	-0.01	0.67	0.45	-0.12	-0.15	0.27	0.12	-0.05	-0.08	-0.06	-0.07	-0.08	-0.03	0.1
Local perturbation in site – Hydrophobicity (total)	-0.01	-0.18	-0.15	0.1	0.28	0.24	0.18	0.23	0.15	0	-0.06	-0.08	-0.6	-0.56	-0.26	-0.4	-0.03	0.15	0.25	-0.03	0.47	0.79	-0.02	0.35	0.7	0.06	0.65	1	-0.03	0.49	0.76	-0.02	0.44	0.61	0.02	0.12	0.29	0.05	-0.02	-0.03	-0.01	-0.03	-0.01	-0.02	0.12
Local perturbation in environment –Charge (total)	0.01	-0.11	-0.08	0.16	0.17	0.2	0.12	0.17	0.08	0.04	-0.26	-0.46	0	0.03	-0.02	-0.01	0.75	0.07	0.04	1	0.03	0.01	0.77	0.04	0.03	0.76	-0.02	-0.03	1	0.01	-0.03	0.77	0.04	-0.01	-0.04	0.02	-0.06	0.01	-0.02	0	0	-0.04	-0.03	-0.01	0.1
Local perturbation in environment – Polarity (total)	-0.02	-0.11	-0.18	0.18	0.09	0.16	0.19	0.13	0.18	-0.13	-0.06	-0.06	-0.4	-0.41	-0.39	-0.62	0	0.54	0.38	0.01	0.85	0.57	0.01	0.58	0.48	0.06	0.78	0.49	0.01	1	0.61	0.01	0.78	0.5	-0.16	-0.21	0.21	0.07	-0.02	-0.03	-0.03	-0.06	-0.03	-0.04	0.12
Local perturbation in environment – Hydrophobicity (total)	-0.02	-0.19	-0.27	0.2	0.2	0.24	0.26	0.22	0.27	-0.19	-0.06	-0.05	-0.56	-0.61	-0.29	-0.45	-0.02	0.32	0.57	-0.03	0.55	0.85	-0.01	0.4	0.71	0.05	0.51	0.76	-0.03	0.61	1	-0.01	0.55	0.77	-0.04	0.06	0.22	0.02	0.01	0	0	-0.02	0.02	-0.06	0.14
Local perturbation in region – Charge (total)	-0.02	-0.1	-0.06	0.13	0.15	0.16	0.09	0.19	0.06	0.06	-0.24	-0.42	0.01	0.04	-0.01	0.01	0.63	0.03	0.04	0.77	0.02	0.02	1	0	0.02	0.61	-0.01	-0.02	0.77	0.01	-0.01	1	0.04	0	-0.01	0.01	-0.08	0	0	0.02	0	-0.03	-0.01	0	0.1
Local perturbation in region – Polarity (total)	-0.06	-0.14	-0.29	0.17	0.1	0.17	0.28	0.17	0.3	-0.25	-0.09	-0.09	-0.53	-0.58	-0.49	-0.78	0.05	0.43	0.37	0.04	0.66	0.54	0.04	0.56	0.58	0.07	0.67	0.44	0.04	0.78	0.55	0.04	1	0.69	-0.22	-0.25	0.3	0.08	-0.02	-0.02	-0.03	-0.06	-0.05	-0.1	0.11
Local perturbation in region – Hydrophobicity (total)	-0.07	-0.25	-0.45	0.19	0.17	0.23	0.39	0.26	0.45	-0.35	-0.1	-0.09	-0.73	-0.83	-0.41	-0.65	0.02	0.27	0.47	-0.01	0.46	0.7	0	0.41	0.77	0.05	0.45	0.61	-0.01	0.5	0.77	0	0.69	1	-0.08	0.01	0.36	0.12	0.01	-0.03	-0.01	-0.05	-0.04	-0.21	0.1
Presence of Glycine	0.03	-0.3	0.02	0.12	0.12	0.12	-0.02	0.17	-0.03	0.37	0.01	0.02	-0.07	0.13	0.15	0.3	-0.01	-0.06	0.03	-0.04	-0.12	0.02	-0.01	-0.12	0.03	-0.04	-0.12	0.02	-0.04	-0.16	-0.04	-0.01	-0.22	-0.08	1	0.25	-0.11	0.08	-0.01	-0.05	0.09	0.01	0.08	-0.13	0.03
Presence of Proline	0.04	-0.19	0.13	0.06	0.06	0.06	-0.14	0.09	-0.14	0.38	0.01	0.02	-0.17	0.02	0.16	0.32	0.05	-0.12	0.09	0.02	-0.19	0.1	0.01	-0.18	0.12	-0.01	-0.15	0.12	0.02	-0.21	0.06	0.01	-0.25	0.01	0.25	1	0.01	0.09	0.02	-0.05	0.04	-0.08	0.01	-0.2	0.03
RSA	0	0.03	-0.02	-0.02	-0.1	-0.07	0.02	-0.08	0.03	-0.08	-0.06	-0.05	-0.59	-0.55	-0.48	-0.5	-0.06	0.1	0.14	-0.06	0.17	0.27	-0.08	0.12	0.33	-0.01	0.27	0.29	-0.06	0.21	0.22	-0.08	0.3	0.36	-0.11	0.01	1	0.48	-0.21	-0.26	-0.11	-0.18	-0.24	-0.23	0.01
Probability of disorder	0.02	-0.29	-0.21	0.04	0.04	0.06	0.14	0.06	0.21	-0.01	-0.13	-0.12	-0.33	-0.28	-0.21	-0.25	-0.02	0.03	0.02	0.01	0.04	0.04	0	-0.03	0.06	0.06	0.12	0.05	0.01	0.07	0.02	0	0.08	0.12	0.08	0.09	0.48	1	-0.32	-0.34	-0.29	-0.35	-0.53	-0.37	0.04
Core block	-0.08	0.07	0.04	-0.02	-0.01	-0.01	-0.03	0	-0.05	-0.02	-0.03	0.02	0.08	0.07	-0.02	0.07	0.01	0	0.02	-0.02	-0.01	0.01	0	0	0.01	-0.03	-0.05	-0.02	-0.02	-0.02	0.01	0	-0.02	0.01	-0.01	0.02	-0.21	-0.32	1	0.32	0.14	0.15	0.33	0.13	0.07
Conserved residue	0.01	0.14	0.09	-0.07	-0.06	-0.07	-0.1	-0.07	-0.1	-0.04	0.01	0.05	0.13	0.09	0.02	0.08	-0.03	-0.01	-0.02	0	-0.02	-0.03	0.02	-0.04	-0.04	0	-0.08	-0.03	0	-0.03	0	0.02	-0.02	-0.03	-0.05	-0.05	-0.26	-0.34	0.32	1	0.09	0.15	0.32	0.13	0.04
UniProt domain	-0.01	0.03	0.04	0	-0.01	-0.01	-0.05	-0.04	-0.05	0.03	0.03	0.06	0.05	0.07	0.01	0.08	0.03	0.01	0.01	0	-0.01	0	0	-0.01	-0.02	-0.04	-0.06	-0.01	0	-0.03	0	0	-0.03	-0.01	0.09	0.04	-0.11	-0.29	0.14	0.09	1	0.66	0.34	0.06	0.05
Prosite motif	-0.05	0.07	0.03	0	-0.04	-0.02	-0.04	-0.04	-0.04	-0.02	0.03	0.08	0.12	0.1	0.01	0.09	-0.01	-0.01	-0.01	-0.04	-0.04	-0.02	-0.03	-0.03	-0.06	-0.07	-0.07	-0.03	-0.04	-0.06	-0.02	-0.03	-0.06	-0.05	0.01	-0.08	-0.18	-0.35	0.15	0.15	0.66	1	0.41	0.09	0.04
pfam domain	-0.07	0.12	0.11	-0.03	-0.06	-0.05	-0.1	-0.04	-0.13	0.04	0	0.07	0.13	0.13	0.03	0.14	-0.02	0	0.02	-0.03	-0.01	0.01	-0.01	0	-0.01	-0.05	-0.08	-0.01	-0.03	-0.03	0.02	-0.01	-0.05	-0.04	0.08	0.01	-0.24	-0.53	0.33	0.32	0.34	0.41	1	0.17	0.05
Predicted secondary structure	-0.01	0.3	0.27	-0.04	-0.11	-0.09	-0.18	-0.11	-0.27	0.11	0	0.02	0.27	0.26	0.12	0.17	-0.03	0.01	-0.01	-0.01	0.01	-0.04	0	-0.01	-0.08	0.01	-0.03	-0.02	-0.01	-0.04	-0.06	0	-0.1	-0.21	-0.13	-0.2	-0.23	-0.37	0.13	0.13	0.06	0.09	0.17	1	0.02
average correlation	0.01	0.07	0.04	0.12	0.1	0.13	0.08	0.12	0.05	0.02	0	0.04	0.09	0.07	0.03	0.06	0.08	0.11	0.13	0.1	0.13	0.16	0.1	0.11	0.14	0.08	0.1	0.12	0.1	0.12	0.14	0.1	0.11	0.1	0.03	0.03	0.01	0.04	0.07	0.04	0.05	0.04	0.05	0.02
