# Supplementary material for: A comprehensive study of small non-frameshift insertions/deletions in proteins and prediction of their phenotypic effects by a machine learning method (KD4i)
Source: BMC Bioinformatics. 2014 Apr 17;15:111. doi: 10.1186/1471-2105-15-111 (PMC4021375; doi:10.1186/1471-2105-15-111)
Supplement: Additional file 3 — Reduced set of uncorrelated parameters. Microsoft Excel file. [file 1471-2105-15-111-S3.xlsx]

## Sheet: Sheet1
Parameter	In learning at correlation cutoff 0.6?	x cutoff	Correlated parameters and correlation score
Probability of disorder	yes	1.17
Pfam domain	yes	0.99
RSA	yes	0.66
Core block	yes	0.56
Volume (total)	yes	0.54	Volume (average)	0.7	Local perturbation in environment - Volume (total)	-0.84	Local perturbation in region - Volume (total)	-0.97
Hydrophobicity (total)	yes	0.53	Hydrophobicity (average)	0.87	Polarity (total)	0.78	Local perturbation in environment - Hydrophobicity (average)	-0.61	Local perturbation in region - Hydrophobicity (average)	-0.68	Local perturbation in environment - Hydrophobicity (total)	-0.61	Local perturbation in region - Hydrophobicity (total)	-0.83
Local perturbation in site - Volume (average)	yes	0.53	Local perturbation in environment - Volume (average)	0.74	Local perturbation in region - Volume (average)	0.65
struct2d pred2 num	yes	0.47
Local perturbation in site - Volume (total)	yes	0.46	Local perturbation in environment - Volume (average)	0.78	Local perturbation in environment - Volume (total)	0.61	Local perturbation in region - Volume (average)	0.68
Local perturbation in site - Hydrophobicity (average)	yes	0.43	Local perturbation in site - Polarity (average)	0.62	Local perturbation in environment - Hydrophobicity (average)	0.69	Local perturbation in region - Hydrophobicity (average)	0.61
Conserved residue	yes	0.43
Local perturbation in site - Charge (average)	yes	0.39	Local perturbation in environment - Charge (average)	0.75	Local perturbation in region - Charge (average)	0.63	Local perturbation in environment - Charge (total)	0.75	Local perturbation in region - Charge (total)	0.63
UniProt domain	yes	0.39	Prosite motif	0.66
Polarity (average)	yes	0.38	Charge (average)	0.64
Local perturbation in site - Hydrophobicity (total)	yes	0.29	Hydrophobicity (average)	-0.6	Local perturbation in environment - Hydrophobicity (average)	0.79	Local perturbation in region - Hydrophobicity (average)	0.7	Local perturbation in site - Polarity (total)	0.65	Local perturbation in environment - Hydrophobicity (total)	0.76	Local perturbation in region - Hydrophobicity (total)	0.61
Length	yes	0.22
Relative NFS-Indel position num	yes	0.21
Local perturbation in region - Polarity (total)	yes	0.2	Polarity (total)	-0.78	Local perturbation in environment - Polarity (average)	0.66	Local perturbation in site - Polarity (total)	0.67	Local perturbation in environment - Polarity (total)	0.78	Local perturbation in region - Hydrophobicity (total)	0.69
Charge (total)	yes	0.17	Charge (average)	0.67	Local perturbation in site - Charge (total)	-0.68
Local perturbation in region - Polarity (average)	yes	0.13	Local perturbation in environment - Polarity (average)	0.69
Presence of Glycine	yes	0.08
Presence of Proline	yes	0.01
Local perturbation in region - Volume (total)	no	0.53	Volume (average)	-0.64	Volume (total)	-0.97	Local perturbation in environment - Volume (total)	0.87	Local perturbation in region - Volume (average)	0.6
Polarity (total)	no	0.49	Hydrophobicity (average)	0.69	Hydrophobicity (total)	0.78	Local perturbation in site - Polarity (total)	-0.6	Local perturbation in environment - Polarity (total)	-0.62	Local perturbation in region - Polarity (total)	-0.78	Local perturbation in region - Hydrophobicity (total)	-0.65
Hydrophobicity (average)	no	0.45	Hydrophobicity (total)	0.87	Polarity (total)	0.69	Local perturbation in environment - Hydrophobicity (average)	-0.69	Local perturbation in region - Hydrophobicity (average)	-0.77	Local perturbation in site - Hydrophobicity (total)	-0.6	Local perturbation in region - Hydrophobicity (total)	-0.73
Local perturbation in region - Hydrophobicity (total)	no	0.45	Hydrophobicity (average)	-0.73	Hydrophobicity (total)	-0.83	Polarity (total)	-0.65	Local perturbation in environment - Hydrophobicity (average)	0.7	Local perturbation in region - Hydrophobicity (average)	0.77	Local perturbation in site - Hydrophobicity (total)	0.61	Local perturbation in environment - Hydrophobicity (total)	0.77	Local perturbation in region - Polarity (total)	0.69
Local perturbation in region - Hydrophobicity (average)	no	0.43	Hydrophobicity (average)	-0.77	Hydrophobicity (total)	-0.68	Local perturbation in site - Hydrophobicity (average)	0.61	Local perturbation in environment - Hydrophobicity (average)	0.83	Local perturbation in site - Hydrophobicity (total)	0.7	Local perturbation in environment - Hydrophobicity (total)	0.71	Local perturbation in region - Hydrophobicity (total)	0.77
Volume (average)	no	0.42	Volume (total)	0.7	Local perturbation in environment - Volume (average)	-0.64	Local perturbation in region - Volume (average)	-0.72	Local perturbation in region - Volume (total)	-0.64
Local perturbation in environment - Volume (total)	no	0.41	Volume (total)	-0.84	Local perturbation in site - Volume (total)	0.61	Local perturbation in environment - Volume (average)	0.72	Local perturbation in region - Volume (average)	0.66	Local perturbation in region - Volume (total)	0.87
Prosite motif	no	0.38	UniProt domain	0.66
Local perturbation in region - Charge (average)	no	0.38	Local perturbation in site - Charge (average)	0.63	Local perturbation in environment - Charge (average)	0.77	Local perturbation in site - Charge (total)	0.61	Local perturbation in environment - Charge (total)	0.77	Local perturbation in region - Charge (total)	1
Local perturbation in region - Charge (total)	no	0.38	Local perturbation in site - Charge (average)	0.63	Local perturbation in environment - Charge (average)	0.77	Local perturbation in region - Charge (average)	1	Local perturbation in site - Charge (total)	0.61	Local perturbation in environment - Charge (total)	0.77
Local perturbation in environment - Hydrophobicity (average)	no	0.3	Hydrophobicity (average)	-0.69	Hydrophobicity (total)	-0.61	Local perturbation in site - Hydrophobicity (average)	0.69	Local perturbation in region - Hydrophobicity (average)	0.83	Local perturbation in site - Hydrophobicity (total)	0.79	Local perturbation in environment - Hydrophobicity (total)	0.85	Local perturbation in region - Hydrophobicity (total)	0.7
Local perturbation in site - Polarity (average)	no	0.28	Local perturbation in site - Hydrophobicity (average)	0.62	Local perturbation in environment - Polarity (average)	0.63
Local perturbation in region - Volume (average)	no	0.25	Volume (average)	-0.72	Local perturbation in site - Volume (average)	0.65	Local perturbation in site - Volume (total)	0.68	Local perturbation in environment - Volume (average)	0.83	Local perturbation in environment - Volume (total)	0.66	Local perturbation in region - Volume (total)	0.6
Charge (average)	no	0.24	Charge (total)	0.67	Polarity (average)	0.64
Local perturbation in environment - Hydrophobicity (total)	no	0.23	Hydrophobicity (total)	-0.61	Local perturbation in environment - Hydrophobicity (average)	0.85	Local perturbation in region - Hydrophobicity (average)	0.71	Local perturbation in site - Hydrophobicity (total)	0.76	Local perturbation in environment - Polarity (total)	0.61	Local perturbation in region - Hydrophobicity (total)	0.77
Local perturbation in site - Polarity (total)	no	0.21	Polarity (total)	-0.6	Local perturbation in environment - Polarity (average)	0.7	Local perturbation in site - Hydrophobicity (total)	0.65	Local perturbation in environment - Polarity (total)	0.78	Local perturbation in region - Polarity (total)	0.67
Local perturbation in environment - Charge (total)	no	0.21	Local perturbation in site - Charge (average)	0.75	Local perturbation in environment - Charge (average)	1	Local perturbation in region - Charge (average)	0.77	Local perturbation in site - Charge (total)	0.76	Local perturbation in region - Charge (total)	0.77
Local perturbation in environment - Charge (average)	no	0.21	Local perturbation in site - Charge (average)	0.75	Local perturbation in region - Charge (average)	0.77	Local perturbation in site - Charge (total)	0.76	Local perturbation in environment - Charge (total)	1	Local perturbation in region - Charge (total)	0.77
Local perturbation in environment - Polarity (total)	no	0.17	Polarity (total)	-0.62	Local perturbation in environment - Polarity (average)	0.85	Local perturbation in site - Polarity (total)	0.78	Local perturbation in environment - Hydrophobicity (total)	0.61	Local perturbation in region - Polarity (total)	0.78
Local perturbation in environment - Volume (average)	no	0.17	Volume (average)	-0.64	Local perturbation in site - Volume (average)	0.74	Local perturbation in site - Volume (total)	0.78	Local perturbation in environment - Volume (total)	0.72	Local perturbation in region - Volume (average)	0.83
Local perturbation in environment - Polarity (average)	no	0.09	Local perturbation in site - Polarity (average)	0.63	Local perturbation in region - Polarity (average)	0.69	Local perturbation in site - Polarity (total)	0.7	Local perturbation in environment - Polarity (total)	0.85	Local perturbation in region - Polarity (total)	0.66
Local perturbation in site - Charge (total)	no	0.09	Charge (total)	-0.68	Local perturbation in environment - Charge (average)	0.76	Local perturbation in region - Charge (average)	0.61	Local perturbation in environment - Charge (total)	0.76	Local perturbation in region - Charge (total)	0.61
