# Supplementary material for: A comprehensive study of small non-frameshift insertions/deletions in proteins and prediction of their phenotypic effects by a machine learning method (KD4i)
Source: BMC Bioinformatics. 2014 Apr 17;15:111. doi: 10.1186/1471-2105-15-111 (PMC4021375; doi:10.1186/1471-2105-15-111)
Supplement: Additional file 4 — Training and testing accuracies versus number of parameters. Microsoft Excel file. [file 1471-2105-15-111-S4.xlsx]

## Sheet: Sheet1
Correlation cutoff	No. of parameters	Training accuracy	Test accuracy	Time taken by ILP(min)
0.5	12	0.947909	0.743046	0.0333333
0.6	14	0.968452	0.780795	0.25
0.7	18	0.986794	0.780795	120
0.8	20	0.988995	0.772848	420
0.9	24	0.989729	0.741722	900
All parameters	47	0.97	0.73	2160

## Sheet: Sheet2
Correlation cutoff (at x cutoff of 0.3)	Number of parameters	Training accuracy	Test accuracy	Time taken by ILP(min)
0.5	12	0.947909	0.743046	0.0333333
0.6	14	0.968452	0.780795	0.25
0.7	18	0.986794	0.780795	120
0.8	20	0.988995	0.772848	420
0.9	24	0.989729	0.741722	900
All parameters	47	0.97	0.73	2160
