# Supplementary material for: A comprehensive study of small non-frameshift insertions/deletions in proteins and prediction of their phenotypic effects by a machine learning method (KD4i)
Source: BMC Bioinformatics. 2014 Apr 17;15:111. doi: 10.1186/1471-2105-15-111 (PMC4021375; doi:10.1186/1471-2105-15-111)
Supplement: Additional file 5 — Rule set ranked by precision and coverage. Microsoft Excel file. [file 1471-2105-15-111-S5.xlsx]

## Sheet: Sheet1
	precision %
Rule	Whole data set	Training	Test	coverage %
17	100	100	100	7.26552
12	100	100	100	7.00132
16	100	100	100	6.86922
187	100	100	100	6.60502
123	100	100	100	6.20872
144	100	100	100	6.07662
91	100	100	100	5.94452
39	100	100	100	5.54822
73	100	100	100	5.41612
150	100	100	100	5.41612
40	100	100	100	5.28402
210	100	100	100	5.28402
169	100	100	100	5.15192
20	100	100	100	5.01982
38	100	100	100	4.75561
50	100	100	100	4.75561
177	100	100	100	4.75561
5	100	100	100	4.62351
51	100	100	NA	4.62351
75	100	100	100	4.62351
108	100	100	100	4.62351
33	100	100	100	4.35931
37	100	100	100	4.22721
81	100	100	100	4.22721
84	100	100	100	4.22721
165	100	100	100	4.22721
2	100	100	100	4.09511
11	100	100	100	4.09511
28	100	100	100	4.09511
52	100	100	100	4.09511
186	100	100	100	4.09511
22	100	100	100	3.96301
121	100	100	100	3.96301
136	100	100	100	3.96301
176	100	100	100	3.96301
199	100	100	100	3.96301
127	100	100	100	3.83091
130	100	100	100	3.83091
213	100	100	100	3.83091
21	100	100	100	3.69881
109	100	100	100	3.69881
197	100	100	100	3.69881
223	100	100	100	3.69881
240	100	100	100	3.69881
24	100	100	NA	3.56671
27	100	100	100	3.56671
34	100	100	100	3.56671
79	100	100	100	3.56671
88	100	100	100	3.56671
90	100	100	100	3.56671
30	100	100	100	3.43461
47	100	100	100	3.43461
147	100	100	100	3.43461
170	100	100	100	3.43461
173	100	100	100	3.43461
13	100	100	100	3.30251
105	100	100	NA	3.30251
106	100	100	100	3.30251
58	100	100	100	3.17041
67	100	100	100	3.17041
115	100	100	NA	3.17041
134	100	100	100	3.17041
155	100	100	100	3.17041
241	100	100	100	3.17041
149	100	100	100	3.03831
188	100	100	NA	3.03831
217	100	100	100	3.03831
132	100	100	100	2.90621
163	100	100	NA	2.90621
178	100	100	100	2.90621
211	100	100	100	2.90621
3	100	100	100	2.77411
26	100	100	100	2.77411
64	100	100	100	2.77411
65	100	100	100	2.77411
152	100	100	100	2.77411
203	100	100	100	2.77411
216	100	100	NA	2.77411
7	100	100	100	2.64201
23	100	100	100	2.64201
53	100	100	100	2.64201
104	100	100	100	2.64201
158	100	100	100	2.64201
35	100	100	100	2.50991
61	100	100	100	2.50991
83	100	100	100	2.50991
101	100	100	100	2.50991
135	100	100	100	2.50991
153	100	100	100	2.50991
192	100	100	100	2.50991
204	100	100	100	2.50991
206	100	100	100	2.50991
220	100	100	100	2.50991
42	100	100	100	2.37781
110	100	100	100	2.37781
118	100	100	100	2.37781
125	100	100	100	2.37781
133	100	100	100	2.37781
159	100	100	100	2.37781
212	100	100	100	2.37781
231	100	100	NA	2.37781
4	100	100	100	2.24571
15	100	100	100	2.24571
119	100	100	100	2.24571
236	100	100	100	2.24571
19	100	100	100	2.11361
54	100	100	100	2.11361
55	100	100	NA	2.11361
80	100	100	100	2.11361
93	100	100	100	2.11361
114	100	100	100	2.11361
139	100	100	100	2.11361
143	100	100	100	2.11361
161	100	100	100	2.11361
183	100	100	100	2.11361
194	100	100	100	2.11361
227	100	100	100	2.11361
95	100	100	100	1.98151
112	100	100	NA	1.98151
124	100	100	100	1.98151
145	100	100	100	1.98151
160	100	100	100	1.98151
195	100	100	100	1.98151
70	100	100	100	1.84941
172	100	100	NA	1.84941
232	100	100	100	1.84941
56	100	100	NA	1.71731
59	100	100	NA	1.71731
97	100	100	100	1.71731
100	100	100	100	1.71731
117	100	100	100	1.71731
148	100	100	NA	1.71731
154	100	100	100	1.71731
175	100	100	100	1.71731
189	100	100	100	1.71731
201	100	100	100	1.71731
221	100	100	100	1.71731
45	100	100	NA	1.5852
77	100	100	100	1.5852
138	100	100	NA	1.5852
164	100	100	NA	1.5852
166	100	100	100	1.5852
198	100	100	NA	1.5852
200	100	100	NA	1.5852
222	100	100	NA	1.5852
18	100	100	100	1.4531
31	100	100	NA	1.4531
32	100	100	NA	1.4531
57	100	100	NA	1.4531
68	100	100	100	1.4531
72	100	100	100	1.4531
107	100	100	NA	1.4531
131	100	100	NA	1.4531
174	100	100	NA	1.4531
196	100	100	NA	1.4531
207	100	100	NA	1.4531
225	100	100	NA	1.4531
226	100	100	100	1.4531
234	100	100	100	1.4531
238	100	100	NA	1.4531
76	100	100	100	1.321
99	100	100	100	1.321
137	100	100	NA	1.321
141	100	100	100	1.321
219	100	100	NA	1.1889
43	100	100	NA	1.0568
48	100	100	NA	1.0568
122	100	100	NA	1.0568
224	100	100	NA	1.0568
116	100	100	NA	0.924703
162	100	100	100	0.924703
182	100	100	100	0.924703
218	100	100	NA	0.924703
167	100	100	NA	0.792602
190	100	100	100	0.792602
9	98.49	100	90.12	7.39762
14	98.33	100	80.21	7.26552
94	98.31	100	85.87	6.86922
179	98.18	100	83.51	6.47292
113	97.96	100	83.51	5.68032
1	97.96	100	87.64	5.41612
69	97.92	100	87.64	5.28402
71	97.92	100	91.02	4.88771
233	97.87	100	90.12	4.88771
60	97.78	100	83.51	5.15192
237	97.73	100	85.87	4.88771
85	97.62	100	80.21	4.88771
180	97.62	100	80.21	4.88771
229	97.5	100	85.87	4.35931
214	97.44	100	83.51	4.35931
156	97.3	100	83.51	4.09511
62	97.14	100	80.21	3.96301
171	97.14	100	80.21	3.96301
151	96.78	100	50.32	3.83091
6	96.55	100	83.51	3.03831
92	96.43	100	75.24	3.17041
209	96.3	100	66.96	3.17041
208	96.16	100	50.32	3.17041
202	96	100	50.32	3.03831
111	96	100	80.21	2.64201
102	95.84	100	66.96	2.77411
63	95.66	100	75.24	2.50991
8	95.46	100	66.96	2.50991
29	95.24	100	0	2.64201
140	95.24	100	0	2.64201
87	95.24	100	50.32	2.50991
129	95.24	100	66.96	2.37781
228	95.24	100	66.96	2.37781
168	95	100	50.32	2.37781
142	95	100	66.96	2.24571
36	95	100	80	1.4531
41	94.74	100	50.32	2.24571
120	94.74	100	50.32	2.24571
193	94.45	100	50.32	2.11361
191	94.45	100	66.96	1.98151
181	94.12	100	0	2.11361
184	94.12	100	50.32	1.98151
98	94.12	100	66.96	1.84941
96	93.76	100	80.21	1.4531
44	93.34	100	50.33	3.43461
239	92.86	100	50.32	1.5852
49	92.31	100	0	1.5852
215	91.67	100	50.33	2.64201
25	91.67	100	50.32	1.321
103	90.92	100	0	1.321
205	90.92	100	66.96	1.0568
230	90.48	100	33.62	2.37781
157	90.01	100	NA	1.321
46	90.01	100	0	1.1889
126	90.01	100	0	1.1889
10	88.9	100	33.62	1.98151
78	88.9	100	50.33	1.84941
74	88.9	100	0	1.0568
82	88.9	100	0	1.0568
89	88.89	100	NA	0.792602
128	87.51	100	0	0.924703
185	85.73	100	30	0.924703
86	85.73	100	0	0.792602
235	85.72	100	25.25	2.24571
66	75.02	100	0	0.924703
146	75.02	100	0	0.792602
				2.84263
*NA: Not Available: the rule have not been used for prediction
